# Supplementary material for: Irritable Bowel Syndrome and the Gut Microbiome: A Comprehensive Review
Source: J Clin Med. 2023 Mar 28;12(7):2558. doi: 10.3390/jcm12072558 (PMC10095554; doi:10.3390/jcm12072558)
Supplement: Supplementary file 1 [file jcm-12-02558-s001.zip]

Archive with 2 entries (2 files):
- Supplemental File_ClinicalTrials_IBS and FMT compilation accessed 03092023.pdf
- Supplemental File_Glossary IBS and Microbiome.pdf
